# Supplementary material for: Self-Reported Post-COVID Symptoms at 18 Months After Infection Among Adults in Southern Brazil: A Cross-Sectional Study
Source: Healthcare (Basel). 2025 Jan 23;13(3):228. doi: 10.3390/healthcare13030228 (PMC11816678; doi:10.3390/healthcare13030228)
Supplement: Supplementary file 1 [file healthcare-13-00228-s001.zip]

Archive with 1 entries (1 files):
- healthcare-3387978-supplementary.pdf
